# Supplementary material for: Synergistic Combinations of Native Australian Plants For Skin Inflammation and Wound Healing
Source: Biomedicines. 2025 Jul 17;13(7):1754. doi: 10.3390/biomedicines13071754 (PMC12293028; doi:10.3390/biomedicines13071754)
Supplement: Supplementary file 1 [file biomedicines-13-01754-s001.zip]

Archive with 1 entries (1 files):
- biomedicines-3700117-supplementary.pdf
